# Supplementary material for: Role of Advanced Glycation End Products in Mediating Glycated Haemoglobin and Pulse Wave Velocity in Healthy Adults
Source: Biomedicines. 2025 Jan 8;13(1):137. doi: 10.3390/biomedicines13010137 (PMC11759834; doi:10.3390/biomedicines13010137)
Supplement: Supplementary file 1 [file biomedicines-13-00137-s001.zip]

Archive with 1 entries (1 files):
- biomedicines-3398319-supplementary.pdf
